# Supplementary material for: Lipoic Acid Attenuates Lipopolysaccharide- and Escherichia coli-Induced Reactive Oxygen Species Production and Neutrophil Extracellular Trap Formation Without Impairing Escherichia coli or Staphylococcus aureus Killing by Human Neutrophils
Source: Int J Mol Sci. 2026 Jul 7;27(13):6072. doi: 10.3390/ijms27136072 (PMC13362040; doi:10.3390/ijms27136072)
Supplement: Supplementary file 1 [file ijms-27-06072-s001.zip]

Archive with 1 entries (1 files):
- ijms-4355846-supplementary.pdf
